# Supplementary material for: Characterization of the lipoxygenase (LOX) gene family in the Chinese white pear (Pyrus bretschneideri) and comparison with other members of the Rosaceae
Source: BMC Genomics. 2014 Jun 7;15(1):444. doi: 10.1186/1471-2164-15-444 (PMC4072886; doi:10.1186/1471-2164-15-444)
Supplement: Supplementary file 1 — Additional file 1: Table S1: Structural and biochemical information of LOX homologous genes in five Rosaceae species. aa: amino acid; MW: molecule weight; pI: isoelectric point. ‘0’ means gene has no PLAT/LH2 domain and ‘1’ means the gene has PLAT/LH2 domain. LOX domain is the same. Pbr- denotes a pear gene, MDP- apple, ppa- peach, Pm- Mei and mrna- strawberry. LOX domain is PF00305 in Pfam (http://pfam.xfam.org/), and domain PF01477 is PLAT (Polycystin-1, Lipoxygenase, Alpha-Toxin) or LH2 (Lipoxygenase homology). 23 genes were identified in pear, 36 in apple; 18 in mei, 16 in peach, and 14 in strawberry. (XLSX 17 KB) [file 12864_2014_6157_MOESM1_ESM.xlsx]

## Sheet: Sheet1
Transcript Name	PLAT/LH2 domain	LOX domain	Gene Start (bp)	Gene End (bp)	Chromosome Name	AA Number	MW(kDa)	pI
MDP0000081005	1	1	28596014	28599478	Chr12	627	71.11	6.19
MDP0000120271	1	1	28603774	28606555	Chr12	553	62.43	6.8
MDP0000125303	0	1	28560910	28562416	Chr12	437	49.7	6.46
MDP0000135993	1	1	21406997	21410333	Chr6	837	96.02	7.1
MDP0000146677	1	1	28590389	28595007	Chr12	915	103.72	5.96
MDP0000154668	1	1	7837688	7841808	Chr13	919	103.29	7.47
MDP0000163063	1	1	4398211	4399891	Chr5	389	44.7	9.81
MDP0000169311	1	1	493993	502368	Chr7	809	91.27	5.61
MDP0000172092	1	1	28578208	28582156	Chr12	879	100.46	6.75
MDP0000174168	1	1	533625	539434	Chr7	833	94.47	5.79
MDP0000204470	1	1	14636918	14641021	Chr16	800	90.84	5.97
MDP0000211556	0	1	36101254	36104580	Chr2	631	71.08	5.24
MDP0000215405	1	1	5750363	5754254	Chr16	939	105.48	7.75
MDP0000224150	1	1	4379627	4384670	Chr5	887	100.94	7
MDP0000256637	0	1	4368165	4374543	Chr5	346	39.09	9.93
MDP0000257474	1	1	18548459	18552713	Chr13	896	102.24	6.92
MDP0000263884	1	1	28623683	28627800	Chr12	362	40.95	5.29
MDP0000264666	1	1	19856631	19868505	Chr4	1503	171.32	6.43
MDP0000272843	1	1	28433569	28437421	Chr10	854	96.39	6.54
MDP0000277666	1	1	1596504	1604161	Chr11	919	103.93	6.35
MDP0000279287	0	1	514433	525233	Chr7	710	81.08	7.08
MDP0000281525	1	1	36136033	36143453	Chr2	960	107.97	6.32
MDP0000300321	1	1	1602194	1608587	Chr11	936	106.38	6.58
MDP0000312397	1	1	19918553	19933261	Chr4	1112	125.19	6.53
MDP0000423544	1	1	19891141	19904876	Chr4	985	111.42	5.94
MDP0000450991	1	1	4301963	4305761	Chr9	861	97.4	4.96
MDP0000508783	0	1	4342279	4350872	Chr5	428	47.58	6.84
MDP0000520035	1	1	28576082	28578765	Chr12	663	75.16	7.19
MDP0000548790	1	1	15498713	15500816	Chr5	433	49.21	4.78
MDP0000569022	0	1	4354845	4358931	Chr5	533	59.66	6.6
MDP0000666752	0	1	4412870	4414525	Chr5	429	48.62	6.61
MDP0000753547	0	1	36145551	36148880	Chr2	698	79.22	5.75
MDP0000755511	1	1	30662949	30667176	Chr13	906	102.5	8.08
MDP0000864970	0	1	4392097	4393952	Chr5	451	51.24	6.51
MDP0000874800	1	1	6959580	6964246	Chr12	907	102.62	7.43
MDP0000923670	1	1	19873253	19877207	Chr4	932	105.4	6.49
mrna02388.1	1	1	5474593	5479369	Chr3	701	78.93	8.69
mrna05232.1	1	1	10463160	10468030	unanchored	878	99.5	6.97
mrna05306.1	1	1	27165753	27172504	Chr6	884	99.24	9.07
mrna05824.1	1	1	15174910	15179396	Chr4	885	100.5	6.87
mrna17386.1	1	1	10690056	10693489	Chr2	846	96.23	7.54
mrna20644.1	1	1	30198204	30203970	Chr3	747	84.25	7.77
mrna20645.1	1	1	30204264	30210033	Chr3	817	91.71	6.58
mrna22518.1	1	1	2393942	2411198	Chr6	2884	320.15	6.94
mrna22519.1	1	1	2412243	2416660	Chr6	864	97.51	5.21
mrna26749.1	1	1	5508460	5524557	Chr7	574	65.57	7.2
mrna26944.1	1	1	5605417	5611750	Chr7	605	69.33	9.25
mrna26947.1	1	1	5627969	5638779	Chr7	874	98.82	6.25
mrna26949.1	1	1	5654074	5666126	Chr7	769	86.74	7.12
mrna29184.1	1	1	19733806	19742721	Chr5	972	109.13	7.41
Pbr000364.1	1	1	25869006	25874427	Chr5	892	101.42	6.87
Pbr004005.1	1	1	32328	35666	scaffold1189.0	849	96.98	6.66
Pbr004008.1	1	1	60045	63383	scaffold1189.0	849	96.98	6.66
Pbr004541.1	1	1	22844958	22851334	Chr11	941	106.58	6.61
Pbr004568.1	1	1	23111942	23118253	Chr11	941	106.63	6.61
Pbr004967.1	1	1	9484057	9488188	Chr2	787	89.47	5.2
Pbr004969.1	1	1	9501459	9509329	Chr2	915	103.23	6.49
Pbr005350.1	1	1	71608	76575	scaffold1269.0	907	102.64	7.88
Pbr006466.3	1	1	18201965	18205788	Chr9	747	84.8	4.71
Pbr008100.1	1	1	2519292	2523985	Chr16	885	100.29	6.43
Pbr016256.1	1	1	4460981	4464642	Chr10	734	83.06	6.92
Pbr020412.1	1	1	1326550	1330048	Chr4	821	93.57	5.83
Pbr020413.1	1	1	1312372	1316149	Chr4	930	106.55	7.95
Pbr020414.1	1	1	1304994	1309076	Chr4	866	98.32	6.65
Pbr020415.1	1	1	1294295	1299591	Chr4	863	97.47	5.55
Pbr020432.1	1	1	1151461	1156749	Chr4	863	97.47	5.55
Pbr020433.1	1	1	1142036	1146059	Chr4	890	100.82	6.71
Pbr020434.1	1	1	1134964	1138741	Chr4	865	99.16	8.93
Pbr020435.1	1	1	1121034	1124532	Chr4	821	93.57	5.83
Pbr023784.2	1	1	338867	348080	Chr7	915	103.07	6.22
Pbr035580.1	1	1	16300682	16304075	Chr5	826	94.16	6.6
Pbr036276.1	1	1	963877	967809	Chr16	924	103.95	7.59
Pbr037071.1	1	1	13559	17955	scaffold748.0	895	101.42	6.63
Pm003327	1	1	24465196	24469126	Chr1	858	97.97	6.29
Pm003328	1	1	24470105	24474002	Chr1	831	94.68	6.68
Pm003329	1	1	24477536	24481895	Chr1	910	104.08	6.46
Pm003330	1	1	24483463	24487650	Chr1	870	99.01	6.93
Pm003331	1	1	24489337	24493930	Chr1	760	87.2	5.72
Pm003332	1	1	24503791	24508409	Chr1	885	101.08	6.27
Pm006912	0	1	19999238	20001356	Chr2	529	60.52	7.14
Pm009524	1	1	41506899	41510877	Chr2	881	101.09	7.27
Pm010048	1	1	2260257	2264815	Chr3	904	102.71	6.3
Pm013242	1	1	2707168	2711262	Chr4	912	103.59	8.09
Pm016360	1	1	824465	831125	Chr5	825	92.96	6.35
Pm016361	1	1	850353	853743	Chr5	789	89.98	5.47
Pm016362	1	1	857782	860906	Chr5	484	53.99	5.91
Pm016364	0	1	877416	880805	Chr5	628	71.49	6.34
Pm020763	1	1	4800518	4803924	Chr6	852	98.03	6.44
Pm028166	1	1	1188590	1193815	scaffold103	949	107.67	7.12
Pm028589	1	1	52	3982	scaffold1543	858	97.99	6.36
Pm028590	0	1	5744	7641	scaffold1543	490	55.78	5.36
ppa000968m	1	1	3837531	3842525	Chr6	948	107.31	6.87
ppa001016m	1	1	26709840	26714015	Chr6	934	105.81	6.82
ppa001064m	1	1	23742429	23746207	Chr1	921	103.45	8.54
ppa001082m	1	1	2281331	2286408	Chr4	915	103.84	6.69
ppa001085m	1	1	1961559	1965756	Chr3	913	103.46	8.09
ppa001112m	1	1	2281331	2286408	Chr4	907	103.05	6.69
ppa001207m	1	1	883670	887810	Chr1	882	100.7	6.52
ppa001216m	1	1	26689489	26693471	Chr6	880	100.04	5.57
ppa001287m	1	1	26730493	26734959	Chr6	863	98.14	5.66
ppa001293m	1	1	26715670	26720290	Chr6	863	98.13	5.42
ppa001311m	1	1	26696426	26700997	Chr6	857	97.5	5.44
ppa001316m	1	1	10035974	10041190	Chr2	856	96.62	6.18
ppa001631m	1	1	10083586	10087030	Chr2	790	89.76	5.81
ppa001634m	1	1	10103691	10107227	Chr2	790	89.89	5.33
ppa002308m	1	1	2281331	2286408	Chr4	690	78.02	8.05
ppa026489m	1	1	17738551	17742009	Chr8	841	96.3	6.52
